# Supplementary material for: Mutational Biases Drive Elevated Rates of Substitution at Regulatory Sites across Cancer Types
Source: PLoS Genet. 2016 Aug 4;12(8):e1006207. doi: 10.1371/journal.pgen.1006207 (PMC4973979; doi:10.1371/journal.pgen.1006207)
Supplement: S1 Dataset — The p-values shown are not corrected for multiple comparisons. (XLSX) [file pgen.1006207.s019.xlsx]

## Sheet: Sheet1
S1 Dataset: The number of functional binding sites per transcription factor (with control sites being equal in number); the number of mutations and the relative change in PWM-Score per factor and class of element.
The p-value shown are not corrected for multiple comparisons.
Matrix	TF	Number_Functional_Motifs	#Functional_Cancer	#Control_Cancer	#Functional_1KG	#Control_1KG	(#Functional_Cancer/#Control_Cancer)/(#Functional_1KG/#Control_1KG)	p-value	PWM_Functional_Cancer	PWM_Control_Cancer	PWM_Functional_1KG	PWM_Control_1KG	(PWM_Functional_Cancer/PWM_Control_Cancer)/(PWM_Functional_1KG/PWM_Control_1KG)	p-value	#FUNC_100bp_FLANKS	#CONTROL_100bp_FLANKS	(#Functional_Cancer/#Control_Cancer)/(#Functional_Flanks/#Control_Flanks)/(#Functional_1KG/#Control_1KG)	p-value
MA0516.1	SP2	13269	500	645	446	586	1.01853	> 0.05	0.898667	0.83293	0.909458	0.848159	1.0062	> 0.05	7622	5764	0.546713	1.81191e-30
MA0506.1	Nrf1	12476	368	546	254	500	1.32676	< 0.05	0.703426	0.518942	0.641314	0.619001	1.30834	< 0.01	7334	6046	0.536294	3.11049e-42
MA0139.1	CTCF	10763	1331	490	400	488	3.31392	< 0.0001	0.88142	0.824698	0.953399	0.835915	0.937078	> 0.05	6561	5231	1.89882	1.12094e-57
MA0079.3	SP1	10751	265	358	240	326	1.00547	> 0.05	0.824122	0.714899	0.861406	0.714377	0.956018	> 0.05	6187	4592	0.455621	1.38517e-21
MA0470.1	E2F4	7176	233	373	181	370	1.27694	< 0.05	0.555375	0.451978	0.605124	0.435719	0.884773	> 0.05	4131	3038	0.330782	2.92586e-43
MA0162.2	Egr1	6792	241	330	193	280	1.05951	> 0.05	0.787306	0.753874	0.852883	0.817687	1.00125	> 0.05	3719	2730	0.513969	3.91101e-21
PB0010.1	Egr1	6315	274	389	296	429	1.02086	> 0.05	0.795777	0.762871	0.750709	0.737306	1.02451	> 0.05	3567	2595	0.503282	9.52058e-29
MA0531.1	CTCFL	6228	499	245	202	248	2.50055	< 0.0001	0.822233	0.73996	0.823145	0.699694	0.944536	> 0.05	3958	2923	1.27856	3.59807e-13
MA0076.2	ELK4	5922	160	177	102	173	1.53318	< 0.05	0.826021	0.63207	0.827831	0.533065	0.841521	> 0.05	3787	2481	0.381344	2.00376e-17
MA0062.2	Gabp	5899	157	200	105	190	1.42048	< 0.05	0.796574	0.552961	0.757883	0.530227	1.00784	> 0.05	3749	2612	0.382637	5.32381e-20
MA0024.2	E2F1	4982	178	266	112	214	1.2786	> 0.05	0.557608	0.491218	0.541131	0.492362	1.03285	> 0.05	3058	2223	0.442611	1.99733e-25
MA0502.1	NFYB	4114	169	140	98	116	1.42886	> 0.05	0.944774	0.767371	0.95484	0.699938	0.902508	> 0.05	2658	1849	0.615559	0.000331652
MA0060.2	NFYA	4027	180	123	125	112	1.31122	> 0.05	0.922756	0.867076	0.909578	0.819709	0.959068	> 0.05	2642	1665	0.831129	0.0276149
MA0471.1	E2F6	3735	114	83	85	82	1.32502	> 0.05	0.665923	0.553275	0.585667	0.677362	1.39205	> 0.05	2247	1615	1.14174	0.176433
PB0020.1	Gabp	3632	176	166	101	164	1.72158	< 0.05	0.967785	0.883652	0.963037	0.591918	0.673157	< 0.01	2369	1635	0.449755	1.48201e-11
MA0527.1	ZBTB33	3596	211	188	132	212	1.80255	< 0.0001	0.610966	0.678394	0.873178	0.621765	0.641295	< 0.01	2125	1614	0.607005	2.61374e-10
MA0475.1	FLI1	3416	70	72	49	63	1.25	> 0.05	0.796594	0.59484	0.803537	0.562322	0.937166	> 0.05	2184	1518	0.472895	0.000551105
MA0473.1	ELF1	3330	98	101	53	74	1.35475	> 0.05	0.900125	0.823844	0.895991	0.588285	0.717367	> 0.05	2117	1489	0.448087	3.71551e-05
MA0014.2	Pax5	2872	162	104	139	129	1.44563	< 0.05	0.837155	0.888043	0.833473	0.850585	0.962051	> 0.05	1719	1238	1.14486	0.0798872
PB0124.1	Gabp	2379	111	97	102	88	0.987265	> 0.05	0.87905	0.921148	0.857939	0.906899	1.00876	> 0.05	1346	1030	0.925648	0.504594
MA0337.1	Egr1	2131	42	109	48	141	1.13188	> 0.05	0.359834	0.725067	0.550767	0.646913	0.582911	> 0.05	1183	991	0.379131	2.41583e-21
MA0093.2	USF1	2110	52	39	39	72	2.46154	< 0.05	0.892213	0.694036	0.915221	0.803065	1.12801	> 0.05	1316	833	0.740547	3.70896e-07
PB0147.1	Max	1982	73	79	60	75	1.15506	> 0.05	0.88403	0.849899	0.873933	0.88004	1.04743	> 0.05	1164	836	0.668303	0.000655438
PB0043.1	Max	1962	67	84	77	105	1.08766	> 0.05	0.901228	0.887194	0.893837	0.730547	0.830243	< 0.05	1195	832	0.453879	5.87697e-07
MA0541.1	E2F4	1865	109	145	66	111	1.26426	> 0.05	0.805717	0.601336	0.799572	0.43384	0.727004	< 0.05	1209	824	0.277991	4.07859e-12
MA0504.1	Tr4	1820	85	66	74	54	0.939803	> 0.05	0.756342	0.853011	0.753474	0.767495	0.903174	> 0.05	1108	801	0.948364	0.91382
MA0281.1	USF1	1805	15	51	24	84	1.02941	> 0.05	0.47671	0.47671	0.464081	0.424572	0.914865	> 0.05	1174	845	0.193672	3.17388e-19
MA0095.2	Yy1	1796	83	49	20	38	3.21837	< 0.001	0.718565	0.548061	0.839668	0.745365	1.16385	> 0.05	1069	785	1.10417	0.000940294
MA0098.2	ETS1	1754	53	50	43	48	1.18326	> 0.05	0.889943	0.878718	0.926348	0.854298	0.934004	> 0.05	1097	741	0.660318	0.0193593
MA0528.1	Znf263	1705	95	68	74	93	1.75576	< 0.05	0.894422	0.891825	0.844292	0.952944	1.13198	< 0.05	973	800	1.29648	0.0188371
MA0510.1	RFX5	1677	72	44	43	52	1.97886	< 0.05	0.867133	0.922337	0.823466	0.886129	1.01169	> 0.05	959	741	1.3606	0.0447421
PB0007.1	BHLHE40	1640	105	85	90	110	1.5098	> 0.05	0.975376	0.894499	0.966832	0.85812	0.967808	> 0.05	1099	771	0.769173	0.000824982
MA0526.1	USF2	1502	43	41	28	43	1.61063	> 0.05	0.891156	0.955142	0.892756	0.720223	0.752696	> 0.05	956	593	0.524826	0.000225927
MA0597.1	THAP1	1454	33	30	30	17	0.623333	> 0.05	0.871968	0.722129	0.82167	0.834711	1.22666	> 0.05	829	626	0.843823	0.483856
MA0138.2	Nrsf	1391	79	71	85	60	0.785418	> 0.05	0.800561	0.744366	0.753879	0.790852	1.12824	> 0.05	821	653	0.928394	0.588289
PB0111.1	BHLHE40	1368	109	79	82	85	1.43023	> 0.05	0.943036	0.811212	0.864459	0.882783	1.18714	> 0.05	814	580	1.00395	0.073222
PB0058.1	PU1	1355	64	40	37	44	1.9027	< 0.05	0.871238	0.859593	0.976616	0.889611	0.923252	> 0.05	906	627	1.00864	0.0516206
MA0524.1	TFAP2C	1331	53	65	52	54	0.846746	> 0.05	0.902897	0.920865	0.868321	0.908048	1.02535	> 0.05	734	606	0.703992	0.0744193
MA0303.1	Cjun	1275	66	77	50	71	1.21714	> 0.05	0.891866	0.988254	0.997292	0.941783	0.852235	> 0.05	710	599	0.682889	0.00697699
MA0595.1	SRebp1	1254	37	21	25	33	2.32571	< 0.05	0.610934	0.646774	0.580187	0.580785	0.945561	> 0.05	836	602	1.27005	0.0482573
MA0568.1	Max	1250	20	44	30	52	0.787879	> 0.05	0.738333	0.798358	0.789213	0.795271	0.931915	> 0.05	736	564	0.350994	1.36893e-06
PB0114.1	Egr1	1244	64	37	57	41	1.24419	> 0.05	0.884428	0.912817	0.922218	0.831129	0.8732	> 0.05	711	551	1.20808	0.377994
MA0409.1	SRebp1	1237	7	38	7	44	1.15789	> 0.05	0.489376	0.489376	0.489376	0.500911	1.02357	> 0.05	830	655	0.148798	3.32527e-15
PB0030.1	HNF4A	1210	75	47	50	48	1.53191	> 0.05	0.954403	0.645376	0.944718	0.890889	1.39457	> 0.05	714	509	1.07276	0.276735
MA0003.2	TFAP2A	1192	44	70	39	34	0.547985	> 0.05	0.808433	0.800689	0.840742	0.788611	0.947065	> 0.05	676	552	0.481446	0.00351519
MA0080.3	PU1	1107	47	29	29	30	1.67658	> 0.05	0.807042	0.777433	0.858227	0.821147	0.993234	> 0.05	718	538	1.16192	0.343567
MA0464.1	BHLHE40	1080	26	39	21	37	1.1746	> 0.05	0.870052	0.8328	0.861704	0.834264	1.01146	> 0.05	676	456	0.435384	2.61694e-05
MA0105.3	NFKB	1073	36	25	31	20	0.929032	> 0.05	0.59822	0.652027	0.573603	0.608898	0.973932	> 0.05	637	515	1.23584	0.64833
PB0138.1	IRF4	995	57	42	52	35	0.913462	> 0.05	0.815613	0.8055	0.826148	0.811578	0.994698	> 0.05	616	451	0.9761	0.934117
MA0477.1	FOSL1	989	34	23	9	26	4.27053	< 0.05	0.590261	0.539296	0.664113	0.549388	0.905429	> 0.05	556	465	1.02274	0.00213181
MA0258.2	ESR2	951	54	35	31	48	2.38894	< 0.05	0.784503	0.854276	0.884607	0.801821	0.832384	> 0.05	564	407	1.00918	0.00410385
MA0491.1	Jund	935	30	15	8	22	5.5	< 0.001	0.546566	0.559444	0.652327	0.703025	1.05291	> 0.05	521	442	1.8286	0.00251142
MA0423.1	Egr1	927	32	28	18	21	1.33333	> 0.05	0.593909	0.501826	0.630562	0.553114	1.03813	> 0.05	552	375	0.681037	0.173089
MA0525.1	TP63	920	45	44	36	46	1.30682	> 0.05	0.953243	0.916067	0.947618	0.94662	1.03948	> 0.05	577	417	0.73835	0.0237791
MA0513.1	SMAD2::SMAD3::SMAD4	902	51	13	29	20	2.70557	< 0.05	0.772045	0.677176	0.733921	0.623337	0.968309	> 0.05	543	429	2.63243	0.000596546
MA0154.2	EBF1	899	29	11	20	17	2.24091	> 0.05	0.705854	0.757946	0.653271	0.592444	0.844559	> 0.05	541	422	1.86498	0.114276
MA0492.1	Jund	887	46	43	21	21	1.06977	> 0.05	0.934064	0.828594	0.946874	0.826323	0.983768	> 0.05	579	407	0.65624	0.256799
MA0478.1	FOSL2	885	30	14	8	24	6.42857	< 0.001	0.667717	0.533856	0.728354	0.658944	1.13155	> 0.05	487	397	1.58038	0.00062389
MA0569.1	Max	885	10	25	19	42	0.884211	> 0.05	0.606681	0.626653	0.626653	0.672021	1.03822	> 0.05	554	420	0.325204	3.04577e-06
MA0476.1	Cfos	878	33	16	9	15	3.4375	< 0.05	0.564149	0.565961	0.705628	0.790156	1.11621	> 0.05	493	379	1.77551	0.0515728
MA0490.1	Junb	875	27	15	9	21	4.2	< 0.05	0.552605	0.539543	0.813023	0.554338	0.698329	> 0.05	488	388	0.97579	0.00956094
MA0106.2	TP53	858	44	27	32	36	1.83333	> 0.05	0.916235	0.794039	0.763023	0.63371	0.958336	> 0.05	530	519	1.32536	0.138387
MA0521.1	Tcf12	844	21	19	15	15	1.10526	> 0.05	0.950333	0.577014	0.954399	0.567984	0.980156	> 0.05	553	341	0.405603	0.223268
MA0489.1	Cjun	837	43	18	17	22	3.0915	< 0.05	0.8478	0.549901	1.0045	0.939266	1.44161	> 0.05	460	374	1.81613	0.0189637
MA0488.1	Cjun	806	30	33	18	19	0.959596	> 0.05	0.835863	0.557411	0.865161	0.851283	1.47549	> 0.05	526	348	0.591804	0.0635971
MA0511.1	RUNX2	770	22	19	26	26	1.15789	> 0.05	0.929884	0.892285	0.853131	0.86909	1.06163	> 0.05	496	335	0.796675	0.320538
MA0486.1	HSF1	764	33	30	13	15	1.26923	> 0.05	0.784548	0.748092	0.970939	0.960998	1.03799	> 0.05	486	336	0.752708	0.25728
MA0331.1	Srf	760	36	28	17	19	1.43697	> 0.05	0.706174	0.853141	0.792555	0.758165	0.791817	> 0.05	514	306	0.732212	0.114429
MA0114.2	HNF4A	756	29	24	21	15	0.863095	> 0.05	0.682476	0.635251	0.859742	0.814857	1.01825	> 0.05	495	353	0.816713	0.868854
MA0137.3	STAT1	737	17	21	13	19	1.18315	> 0.05	0.606069	0.757939	0.634656	0.639066	0.805183	> 0.05	518	352	0.553923	0.0255161
MA0484.1	HNF4G	688	29	14	17	19	2.31513	> 0.05	0.782515	0.855083	0.818069	0.8449	0.945148	> 0.05	453	312	1.47347	0.18946
MA0147.2	Cmyc	672	15	9	19	26	2.2807	> 0.05	0.640623	0.881895	0.890181	0.555529	0.45333	> 0.05	406	260	0.666078	0.0463631
MA0144.2	STAT3	655	17	10	9	9	1.7	> 0.05	0.709522	0.918049	0.885884	0.750087	0.654387	> 0.05	451	284	0.906411	0.631474
MA0103.2	ZEB1	593	13	14	13	13	0.928571	> 0.05	0.537584	0.543876	0.525004	0.768493	1.44685	> 0.05	299	230	1.04556	0.546524
PB0134.1	HNF4A	561	30	19	23	22	1.5103	> 0.05	0.895618	0.944336	0.780326	0.673776	0.818909	> 0.05	410	276	0.917766	0.490199
MA0501.1	NFE2::MAF	556	28	12	14	25	4.16667	< 0.05	0.784718	0.705981	0.712627	0.682354	1.06431	> 0.05	338	253	1.67235	0.00746956
PB0162.1	PU1	554	27	13	22	17	1.6049	> 0.05	0.915556	0.826965	0.858794	0.787764	1.01556	> 0.05	405	257	1.20894	0.618229
MA0462.1	BATF::JUN	480	19	2	3	8	25.3333	< 0.001	0.71297	0.564125	0.934083	0.50423	0.682243	NA	268	216	4.1332	0.000440368
MA0508.1	PRDM1	435	23	16	21	8	0.547619	> 0.05	0.747932	0.907901	0.828405	0.786102	0.781735	> 0.05	249	204	1.11757	0.178018
MA0517.1	STAT2::STAT1	424	23	11	11	11	2.09091	> 0.05	0.954436	1.03642	0.780221	0.931021	1.09888	> 0.05	263	184	1.74558	0.445609
MA0596.1	SRebp2	411	12	4	10	16	4.8	< 0.05	0.530222	0.834973	0.567841	0.495728	0.554373	NA	260	168	1.69229	0.0359869
MA0007.2	AR	406	17	12	14	8	0.809524	> 0.05	0.884946	0.846733	0.879063	0.876501	1.04208	> 0.05	276	202	1.03381	0.898961
MA0083.2	Srf	398	32	7	8	11	6.28571	< 0.05	0.880269	0.893576	0.599755	0.940654	1.54504	> 0.05	241	173	5.1468	0.00334027
MA0058.2	Max	368	9	9	10	7	0.7	> 0.05	0.759792	0.890955	0.80811	0.495359	0.522743	> 0.05	208	162	0.477421	0.8602
MA0140.2	TAL1::GATA1	360	27	17	13	14	1.71041	> 0.05	0.944628	0.991048	0.986067	0.938366	0.907051	> 0.05	248	168	1.02385	0.489432
PB0034.1	IRF4	338	23	15	14	17	1.8619	> 0.05	0.957033	0.742449	0.833211	0.742449	1.14861	> 0.05	197	146	1.01259	0.37327
MA0495.1	MAFF	323	9	13	10	9	0.623077	> 0.05	0.855179	0.866838	0.708824	1.02543	1.4272	> 0.05	162	156	0.964442	0.634825
MA0239.1	Pax5	321	10	4	8	11	3.4375	> 0.05	0.549531	0.88723	0.756188	0.681288	0.558029	NA	218	134	1.38449	0.172166
MA0050.2	IRF1	305	27	11	22	15	1.67355	> 0.05	0.937453	0.884652	0.931053	0.900624	1.02505	> 0.05	178	126	1.6807	0.347451
MA0496.1	MAFK	302	12	11	9	10	1.21212	> 0.05	0.797236	0.883154	0.537426	0.944529	1.58653	> 0.05	155	140	1.73173	0.938973
MA0523.1	TCF7L2	292	10	6	6	10	2.77778	> 0.05	0.861375	0.86158	0.957001	0.937371	0.979254	> 0.05	217	154	1.15853	0.230461
MA0585.1	MEF2A	279	29	8	11	10	3.29545	> 0.05	0.819487	0.899225	0.939211	0.801741	0.777937	> 0.05	182	158	2.68636	0.0128765
PB0078.1	Srf	277	13	6	12	2	0.361111	> 0.05	0.917477	0.718731	0.751096	0.775541	1.31807	NA	172	138	1.79495	0.0466642
PB0182.1	Srf	266	21	22	36	18	0.477273	> 0.05	1	0.892469	0.947893	0.980197	1.15867	> 0.05	208	141	0.669124	0.220984
MA0148.3	FOXA1	264	16	7	6	11	4.19048	> 0.05	0.745102	0.890888	0.91919	0.764219	0.695352	> 0.05	187	107	1.08737	0.0586628
MA0047.2	FOXA2	254	7	5	6	10	2.33333	> 0.05	0.690652	0.675628	0.733739	0.732662	1.02074	> 0.05	160	98	0.856242	0.147471
MA0479.1	FOXH1	223	7	2	5	8	5.6	> 0.05	0.651229	0.593084	0.995879	0.767674	0.846423	NA	137	107	2.10718	0.197547
MA0102.3	CEBPA	209	5	2	5	8	4	> 0.05	0.865066	0.759553	0.747774	0.507628	0.773155	NA	146	82	0.953183	0.194943
MA0446.1	FOXA2	209	7	5	4	3	1.05	> 0.05	0.790124	1	0.896997	0.947457	0.834572	NA	160	101	0.933465	1
MA0507.1	POU2F2	204	8	3	5	2	1.06667	> 0.05	0.632946	0.942511	1.02806	0.742662	0.485126	NA	135	93	1.32706	0.638899
MA0466.1	CEBPB	202	9	2	6	7	5.25	> 0.05	0.737079	0.897819	1.03434	0.540604	0.429083	NA	155	76	1.15322	0.183841
MA0546.1	FOXA1	190	6	5	2	8	4.8	> 0.05	0.703866	0.695688	0.780113	0.658621	0.854188	NA	134	72	0.544361	0.0141039
PB0119.1	FOXA2	167	6	7	2	2	0.857143	> 0.05	0.82088	0.89354	0.939913	0.785646	0.767902	NA	158	88	0.399042	0.362078
MA0318.1	Pbx3	165	10	2	3	3	5	> 0.05	0.738748	0.645675	0.867946	0.871703	1.1491	NA	144	76	2.65031	0.330009
MA0005.2	MEF2A	162	14	3	5	2	1.86667	> 0.05	0.871478	0.663475	0.555629	0.688006	1.62644	NA	114	77	3.90301	0.151603
MA0035.3	Gata1	152	9	4	3	3	2.25	> 0.05	0.64954	0.660443	0.483044	0.51565	1.04988	NA	93	73	1.88535	0.641812
MA0559.1	MEF2C	149	5	5	3	0	NA	> 0.05	0.73589	0.832124	0.978081	NA	NA	NA	143	64	NA	0.216923
MA0468.1	DUX4	146	8	4	5	2	0.8	> 0.05	0.662134	0.748372	0.719627	0.725604	0.892114	NA	88	59	1.35204	0.800827
MA0555.1	MEF2C	146	11	2	9	7	4.27778	> 0.05	0.942061	0.834961	0.829469	0.722082	0.982198	NA	129	77	2.85792	0.234092
MA0465.1	CDX2	137	6	5	3	3	1.2	> 0.05	0.54483	0.951268	0.956525	0.537509	0.321845	NA	86	63	0.493984	0.927946
MA0481.1	FOXP1	127	1	3	4	3	0.25	> 0.05	1.10558	0.740519	0.766688	0.72659	1.4149	NA	86	54	0.198356	0.381821
MA0052.2	MEF2A	118	5	2	2	3	3.75	> 0.05	0.993454	0.981129	0.906548	1.01496	1.13365	NA	82	53	1.80909	0.519219
MA0497.1	MEF2C	114	5	2	3	2	1.66667	> 0.05	1.01572	0.986656	0.939046	0.785324	0.86093	NA	74	55	1.55393	0.894413
MA0036.2	Gata2	113	2	2	4	2	0.5	> 0.05	0.505801	0.830918	0.734136	0.725811	0.601822	NA	69	57	0.816719	0.884972
PB0015.1	FOXA2	101	3	4	2	7	2.625	> 0.05	1.01075	0.892626	0.98719	0.619538	0.710629	NA	71	48	0.318208	0.0660004
MA0037.2	GATA3	98	4	7	1	5	2.85714	> 0.05	0.535389	0.495335	0.572308	0.495335	0.935491	NA	65	52	0.395659	0.111605
MA0328.1	Pbx3	83	6	3	1	0	NA	> 0.05	0.576605	0.485611	0.759101	NA	NA	NA	82	50	NA	1
MA0383.1	MEF2A	73	5	4	6	1	0.208333	> 0.05	0.924033	1.00323	0.895498	0.678923	0.698303	NA	70	30	0.406153	0.452089
