# Supplementary material for: Mutational Biases Drive Elevated Rates of Substitution at Regulatory Sites across Cancer Types
Source: PLoS Genet. 2016 Aug 4;12(8):e1006207. doi: 10.1371/journal.pgen.1006207 (PMC4973979; doi:10.1371/journal.pgen.1006207)
Supplement: S2 Dataset — 1mio simulations were performed to calculate the p-value. (XLSX) [file pgen.1006207.s020.xlsx]

## Sheet: Sheet1
S2 Dataset: Significance of the Fisher's exact test, comparing the shape of distributions of functional binding sites in cancer versus 1KG high Frequency polymorphisms.
1mio simulations were performed to calculate the p-value.
Categories_compared	TF	Matrix	p-value
All Cancer Samples - 1KG	Yy1	MA0095.2	0.00636099
	CTCF	MA0139.1	9.99999e-07
	Cjun	MA0303.1	0.00753499
	ZBTB33	MA0527.1	4e-05
	CTCFL	MA0531.1	9.99999e-07
	Max	MA0568.1	0.00845099
	Max	MA0569.1	0.001973
Group 1 - 1KG	----	----	----
Group 2 - 1KG	ZBTB33	MA0527.1	0.001123
	CTCFL	MA0531.1	0.00974299
Group 3 - 1KG	CTCF	MA0139.1	9.99999e-07
	HNF4G	MA0484.1	0.002696
	NFYB	MA0502.1	0.002749
	CTCFL	MA0531.1	9.99999e-07
	Max	MA0568.1	0.000506999
	Max	MA0569.1	0.00631799
Group 4 - 1KG	Gabp	MA0062.2	0.000119
	ELK4	MA0076.2	4.6e-05
	CTCF	MA0139.1	0.00711799
	NFYB	MA0502.1	0.003651
	ZBTB33	MA0527.1	4.1e-05
Group 5 - 1KG	CTCF	MA0139.1	0.003496
Inside Anchors - 1KG inside	CTCF	MA0139.1	9.99999e-07
	Egr1	MA0337.1	0.00943899
	CTCFL	MA0531.1	5e-06
Outside Anchors - 1KG outside	ZBTB33	MA0527.1	2.1e-05
outside - inside anchors, all cancer samples	Yy1	MA0095.2	0.001768
	CTCF	MA0139.1	0.000113
	CTCFL	MA0531.1	0.003143
	SRebp1	MA0595.1	0.00721799
