# Supplementary material for: Mutational Biases Drive Elevated Rates of Substitution at Regulatory Sites across Cancer Types
Source: PLoS Genet. 2016 Aug 4;12(8):e1006207. doi: 10.1371/journal.pgen.1006207 (PMC4973979; doi:10.1371/journal.pgen.1006207)
Supplement: S3 Dataset — (XLSX) [file pgen.1006207.s021.xlsx]

## Sheet: Sheet1
S3 Dataset: TFBS matrixes that were significantly enriched for mutations in blue/"insulator" chromatin in all three cell lines tested (Chi-Square test; p-value < 1E-3 in each comparison).
E2F1_MA0024.2			# Mutated				# Not_Mutated
	BroadHMM_Color/Cell_line	GM12878	H1hESC	K562		GM12878	H1hESC	K562
	red	127	125	118		3763	3741	3655
	yellow	20	22	27		705	784	773
	blue	29	26	23		357	299	301
	green	0	2	5		31	46	54
	grey	0	0	3		11	9	15
	white	3	4	4		14	20	79
CTCF_MA0139.1			# Mutated				# Not_Mutated
	BroadHMM_Color/Cell_line	GM12878	H1hESC	K562		GM12878	H1hESC	K562
	red	205	193	214		3104	3106	3101
	yellow	179	167	191		1533	1603	1598
	blue	910	919	863		4719	4624	4271
	green	56	50	53		533	515	678
	grey	2	5	1		22	32	19
	white	7	20	37		35	87	284
CTCFL_MA0531.1			# Mutated				# Not_Mutated
	BroadHMM_Color/Cell_line	GM12878	H1hESC	K562		GM12878	H1hESC	K562
	red	131	133	134		2677	2706	2688
	yellow	65	77	69		877	959	931
	blue	298	271	277		2147	2041	1902
	green	11	14	18		210	215	293
	grey	0	0	0		17	22	11
	white	1	10	9		15	31	140
E2F4_MA0541.1			# Mutated				# Not_Mutated
	BroadHMM_Color/Cell_line	GM12878	H1hESC	K562		GM12878	H1hESC	K562
	red	79	76	73		1425	1426	1393
	yellow	8	12	15		239	247	247
	blue	19	21	22		121	113	110
	green	0	0	0		7	16	15
	grey	3	0	0		2	3	3
	white	0	1	0		6	7	30
			# Mutated				# Not_Mutated
YY1_MA0095.2	BroadHMM_Color/Cell_line	GM12878	H1hESC	K562		GM12878	H1hESC	K562
	red	36	39	37		1395	1393	1396
	yellow	9	8	10		171	169	159
	blue	36	36	34		179	179	161
	green	3	0	2		11	17	23
	grey	0	0	0		1	1	0
	white	0	0	0		3	9	16
