# Supplementary material for: Mutational Biases Drive Elevated Rates of Substitution at Regulatory Sites across Cancer Types
Source: PLoS Genet. 2016 Aug 4;12(8):e1006207. doi: 10.1371/journal.pgen.1006207 (PMC4973979; doi:10.1371/journal.pgen.1006207)
Supplement: S5 Dataset — The last columns ("ratio" columns") show the ratios of the number of functional over control substitutions, divided by the corresponding 1KG polymorphism counts. (XLSX) [file pgen.1006207.s023.xlsx]

## Sheet: Sheet1
S5 Dataset: The number of mutations in functional and control motifs per tissue. The last columns ("ratio" columns") show the ratios of the number of functional over control substitutions, divided by the corresponding 1KG polymorphism counts.
Matrix	TF	Number_Motif_Matches_functional	Length_Motif_total_functional	1KG_functional	1KG_control	Liver_functional	Liver_control	Pancreas_functional	Pancreas_control	LungAdeno_functional	LungAdeno_control	Breast_functional	Breast_control	LymphomaB-cell_functional	LymphomaB-cell_control	Prostate_functional	Prostate_control	Medulloblastoma_functional	Medulloblastoma_control	PilocyticAstrocytoma_functional	PilocyticAstrocytoma_control	CLL_functional	CLL_control	AML_functional	AML_control	ALL_functional	ALL_control	Liver_ratio	Pancreas_ratio	LungAdeno_ratio	Breast_ratio	Lymphoma_B-Cell_ratio	Prostate_ratio	Medulloblastoma_ratio	PilocyticAstrocytoma_ratio	CLL_ratio	AML_ratio	ALL_ratio
MA0516.1	SP2	13269	199035	446	586	134	233	143	200	118	63	58	70	11	30	17	25	9	14	7	8	1	2	2	0	0	0	0.755634	0.939439	2.46096	1.08866	0.481764	0.893453	0.844651	1.14966	0.656951	NA	NA
MA0506.1	Nrf1	12476	137236	254	500	127	182	115	214	66	38	19	28	13	33	21	36	4	11	3	4	0	0	0	0	0	0	1.37363	1.05784	3.41898	1.33577	0.775471	1.14829	0.71582	1.47638	NA	NA	NA
MA0139.1	CTCF	10763	204497	400	488	796	185	282	138	63	76	87	37	45	15	37	21	10	7	10	9	0	2	0	0	1	0	5.2493	2.49304	1.01132	2.86865	3.66	2.14952	1.74286	1.35556	0	NA	NA
MA0079.3	SP1	10751	118261	240	326	82	112	75	106	48	52	33	42	5	23	11	6	4	12	5	3	2	2	0	0	0	0	0.994494	0.961085	1.25385	1.06726	0.29529	2.49028	0.452778	2.26389	1.35833	NA	NA
MA0470.1	E2F4	7176	78936	181	370	70	102	68	160	53	34	22	17	9	20	5	19	3	6	2	4	0	1	0	10	1	0	1.40288	0.868785	3.18655	2.64543	0.91989	0.537947	1.0221	1.0221	0	0	NA
MA0162.2	Egr1	6792	95088	193	280	61	93	74	108	56	50	25	31	8	24	9	12	5	7	2	2	1	1	0	2	0	0	0.951585	0.994051	1.62487	1.16998	0.483592	1.08808	1.03627	1.45078	1.45078	0	NA
PB0010.1	Egr1	6315	88410	296	429	65	124	80	126	62	49	37	32	9	16	7	22	9	11	4	9	1	0	0	0	0	0	0.759726	0.920206	1.83384	1.67578	0.815245	0.461149	1.18581	0.644144	NA	NA	NA
MA0531.1	CTCFL	6228	93420	202	248	280	87	109	74	32	32	34	20	24	9	15	8	3	7	2	7	0	1	0	0	0	0	3.95129	1.8084	1.22772	2.08713	3.27393	2.30198	0.526167	0.350778	0	NA	NA
MA0076.2	ELK4	5922	65142	102	173	41	66	51	74	28	15	12	10	14	8	12	2	1	2	1	0	0	0	0	0	0	0	1.05362	1.16892	3.16601	2.03529	2.96814	10.1765	0.848039	NA	NA	NA	NA
MA0062.2	Gabp	5899	64889	105	190	42	76	50	76	27	15	11	10	16	14	9	4	1	2	1	2	0	1	0	0	0	0	1	1.19048	3.25714	1.99048	2.06803	4.07143	0.904762	0.904762	0	NA	NA
MA0024.2	E2F1	4982	54802	112	214	65	64	62	105	26	31	8	11	3	15	8	14	4	8	1	12	0	0	0	6	1	0	1.94057	1.12823	1.60253	1.38961	0.382143	1.09184	0.955357	0.159226	NA	0	NA
MA0502.1	NFYB	4114	61710	98	116	54	51	56	26	16	18	17	15	11	7	9	9	2	4	3	6	0	0	0	0	1	4	1.2533	2.54945	1.05215	1.3415	1.86006	1.18367	0.591837	0.591837	NA	NA	0.295918
MA0060.2	NFYA	4027	72486	125	112	65	47	53	31	14	23	22	6	7	2	17	3	0	8	1	2	0	0	0	0	1	1	1.23915	1.53187	0.545391	3.28533	3.136	5.07733	0	0.448	NA	NA	0.896
MA0471.1	E2F6	3735	41085	85	82	30	39	36	23	23	9	12	8	2	2	5	0	3	2	3	0	0	0	0	0	0	0	0.742081	1.50997	2.46536	1.44706	0.964706	NA	1.44706	NA	NA	NA	NA
PB0020.1	Gabp	3632	61744	101	164	45	63	53	62	31	13	15	9	19	9	9	3	1	3	1	1	2	1	0	0	0	0	1.15983	1.38805	3.87205	2.70627	3.42794	4.87129	0.541254	1.62376	3.24752	NA	NA
MA0527.1	ZBTB33	3596	53940	132	212	55	67	67	71	45	17	22	2	9	12	8	10	1	4	1	5	0	0	0	0	3	0	1.31841	1.51558	4.25134	17.6667	1.20455	1.28485	0.401515	0.321212	NA	NA	NA
MA0475.1	FLI1	3416	37576	49	63	18	31	26	27	9	7	7	2	6	2	4	3	0	0	0	0	0	0	0	0	0	0	0.746544	1.2381	1.65306	4.5	3.85714	1.71429	NA	NA	NA	NA	NA
MA0473.1	ELF1	3330	43290	53	74	30	48	28	30	15	7	9	10	8	1	7	2	0	1	1	1	0	1	0	0	0	0	0.872642	1.30314	2.99191	1.2566	11.1698	4.88679	0	1.39623	0	NA	NA
MA0014.2	Pax5	2872	54568	139	129	52	39	44	35	28	13	15	7	4	4	14	1	3	3	2	2	0	0	0	0	0	0	1.23741	1.1667	1.99889	1.98869	0.928058	12.9928	0.928058	0.928058	NA	NA	NA
PB0124.1	Gabp	2379	38064	102	88	33	37	29	29	29	11	10	11	2	3	6	6	1	0	1	0	0	0	0	0	0	0	0.769475	0.862745	2.27451	0.784314	0.575163	0.862745	NA	NA	NA	NA	NA
MA0337.1	Egr1	2131	14917	48	141	13	32	12	52	6	6	1	10	4	2	2	5	2	1	1	1	1	0	0	0	0	0	1.19336	0.677885	2.9375	0.29375	5.875	1.175	5.875	2.9375	NA	NA	NA
MA0093.2	USF1	2110	23210	39	72	17	14	12	10	8	3	4	6	8	2	0	3	2	0	1	1	0	0	0	0	0	0	2.24176	2.21538	4.92308	1.23077	7.38462	0	NA	1.84615	NA	NA	NA
PB0147.1	Max	1982	27748	60	75	30	20	18	34	10	10	4	3	8	1	3	8	0	0	0	3	0	0	0	0	0	0	1.875	0.661765	1.25	1.66667	10	0.46875	NA	0	NA	NA	NA
PB0043.1	Max	1962	31392	77	105	27	30	24	24	11	16	2	5	0	0	3	5	0	3	0	1	0	0	0	0	0	0	1.22727	1.36364	0.9375	0.545455	NA	0.818182	0	0	NA	NA	NA
MA0541.1	E2F4	1865	27975	66	111	43	44	32	47	11	11	9	8	5	13	9	9	0	3	0	5	0	1	0	4	0	0	1.6436	1.14507	1.68182	1.89205	0.646853	1.68182	0	0	0	0	NA
MA0504.1	Tr4	1820	27300	74	54	36	20	18	19	17	7	6	7	0	2	3	5	2	3	3	3	0	0	0	0	0	0	1.31351	0.691323	1.7722	0.625483	0	0.437838	0.486486	0.72973	NA	NA	NA
MA0281.1	USF1	1805	14440	24	84	7	17	5	15	3	6	0	5	0	7	0	1	0	0	0	0	0	0	0	0	0	0	1.44118	1.16667	1.75	0	0	0	NA	NA	NA	NA	NA
MA0095.2	Yy1	1796	21552	20	38	48	22	18	23	4	4	6	0	3	0	3	0	0	0	1	0	0	0	0	0	0	0	4.14545	1.48696	1.9	NA	NA	NA	NA	NA	NA	NA	NA
MA0098.2	ETS1	1754	26310	43	48	21	15	19	25	4	3	4	2	3	0	2	5	0	0	0	0	0	0	0	0	0	0	1.56279	0.848372	1.48837	2.23256	NA	0.446512	NA	NA	NA	NA	NA
MA0528.1	Znf263	1705	35805	74	93	20	28	31	19	22	11	13	8	0	0	6	0	1	0	1	2	1	0	0	0	0	0	0.897683	2.0505	2.51351	2.04223	NA	NA	NA	0.628378	NA	NA	NA
MA0510.1	RFX5	1677	25155	43	52	27	20	23	11	9	6	0	4	4	1	5	1	1	1	2	0	1	0	0	0	0	0	1.63256	2.52854	1.81395	0	4.83721	6.04651	1.2093	NA	NA	NA	NA
PB0007.1	BHLHE40	1640	36080	90	110	22	23	28	40	27	5	8	7	6	0	8	6	4	2	2	2	0	0	0	0	0	0	1.16908	0.855556	6.6	1.39683	NA	1.62963	2.44444	1.22222	NA	NA	NA
MA0526.1	USF2	1502	16522	28	43	12	17	11	12	8	2	3	3	6	2	0	5	2	0	1	0	0	0	0	0	0	0	1.08403	1.40774	6.14286	1.53571	4.60714	0	NA	NA	NA	NA	NA
MA0597.1	THAP1	1454	13086	30	17	9	10	11	13	8	2	1	4	0	1	4	0	0	0	0	0	0	0	0	0	0	0	0.51	0.479487	2.26667	0.141667	0	NA	NA	NA	NA	NA	NA
MA0138.2	Nrsf	1391	29211	85	60	29	30	26	21	9	6	7	4	2	6	4	0	0	2	2	2	0	0	0	0	0	0	0.682353	0.87395	1.05882	1.23529	0.235294	NA	0	0.705882	NA	NA	NA
PB0111.1	BHLHE40	1368	31464	82	85	42	30	38	29	12	10	10	0	2	0	5	4	0	3	0	3	0	0	0	0	0	0	1.45122	1.35828	1.2439	NA	NA	1.29573	0	0	NA	NA	NA
PB0058.1	PU1	1355	18970	37	44	21	17	20	10	7	2	4	2	3	4	9	5	0	0	0	0	0	0	0	0	0	0	1.469	2.37838	4.16216	2.37838	0.891892	2.14054	NA	NA	NA	NA	NA
MA0524.1	TFAP2C	1331	19965	52	54	24	28	7	16	18	6	2	6	2	2	0	5	0	2	0	0	0	0	0	0	0	0	0.89011	0.454327	3.11538	0.346154	1.03846	0	0	NA	NA	NA	NA
MA0303.1	Cjun	1275	26775	50	71	26	32	23	10	2	15	9	3	0	2	3	6	2	4	1	4	0	0	0	0	0	1	1.15375	3.266	0.189333	4.26	0	0.71	0.71	0.355	NA	NA	0
MA0595.1	SRebp1	1254	12540	25	33	12	9	10	8	4	1	7	2	2	0	1	0	0	1	0	0	1	0	0	0	0	0	1.76	1.65	5.28	4.62	NA	NA	0	NA	NA	NA	NA
MA0568.1	Max	1250	10000	30	52	16	16	4	20	0	2	0	2	0	0	0	2	0	2	0	0	0	0	0	0	0	0	1.73333	0.346667	0	0	NA	0	0	NA	NA	NA	NA
PB0114.1	Egr1	1244	19904	57	41	22	16	18	10	14	2	8	6	1	1	1	0	0	0	0	1	0	1	0	0	0	0	0.989035	1.29474	5.03509	0.959064	0.719298	NA	NA	0	0	NA	NA
MA0409.1	SRebp1	1237	8659	7	44	1	15	4	11	2	2	0	3	0	6	0	0	0	0	0	1	0	0	0	0	0	0	0.419048	2.28571	6.28571	0	0	NA	NA	0	NA	NA	NA
PB0030.1	HNF4A	1210	20570	50	48	24	20	16	9	15	6	9	3	5	2	4	2	1	2	1	1	0	2	0	0	0	0	1.152	1.70667	2.4	2.88	2.4	1.92	0.48	0.96	0	NA	NA
MA0003.2	TFAP2A	1192	17880	39	34	20	32	5	22	15	4	1	2	0	3	1	4	1	2	1	1	0	0	0	0	0	0	0.544872	0.198135	3.26923	0.435897	0	0.217949	0.435897	0.871795	NA	NA	NA
MA0080.3	PU1	1107	16605	29	30	13	10	12	7	6	3	5	5	4	1	7	2	0	0	0	0	0	1	0	0	0	0	1.34483	1.7734	2.06897	1.03448	4.13793	3.62069	NA	NA	0	NA	NA
MA0464.1	BHLHE40	1080	11880	21	37	10	18	3	13	6	6	3	1	0	0	1	1	2	0	1	0	0	0	0	0	0	0	0.978836	0.406593	1.7619	5.28571	NA	1.7619	NA	NA	NA	NA	NA
MA0105.3	NFKB	1073	11803	31	20	7	8	20	6	3	2	3	0	1	3	0	2	1	2	1	2	0	0	0	0	0	0	0.564516	2.15054	0.967742	NA	0.215054	0	0.322581	0.322581	NA	NA	NA
PB0138.1	IRF4	995	14925	52	35	19	10	15	19	12	7	3	5	5	1	3	0	0	0	0	0	0	0	0	0	0	0	1.27885	0.531377	1.15385	0.403846	3.36538	NA	NA	NA	NA	NA	NA
MA0477.1	FOSL1	989	10879	9	26	11	12	17	3	3	2	1	1	0	2	0	1	1	0	1	0	0	0	0	0	0	2	2.64815	16.3704	4.33333	2.88889	0	0	NA	NA	NA	NA	0
MA0258.2	ESR2	951	14265	31	48	20	10	21	12	9	6	2	3	1	1	1	1	0	0	0	0	0	2	0	0	0	0	3.09677	2.70968	2.32258	1.03226	1.54839	1.54839	NA	NA	0	NA	NA
MA0491.1	Jund	935	10285	8	22	9	6	15	1	3	2	1	1	0	4	0	1	1	0	1	0	0	0	0	0	0	0	4.125	41.25	4.125	2.75	0	0	NA	NA	NA	NA	NA
MA0423.1	Egr1	927	8343	18	21	12	13	5	6	7	4	4	4	3	0	1	0	0	1	0	0	0	0	0	0	0	0	1.07692	0.972222	2.04167	1.16667	NA	NA	0	NA	NA	NA	NA
MA0525.1	TP63	920	18400	36	46	21	14	12	12	7	6	2	2	2	6	1	3	0	1	0	0	0	0	0	0	0	0	1.91667	1.27778	1.49074	1.27778	0.425926	0.425926	0	NA	NA	NA	NA
MA0513.1	SMAD2::SMAD3::SMAD4	902	11726	29	20	29	6	9	3	4	2	3	0	2	0	4	2	0	0	0	0	0	0	0	0	0	0	3.33333	2.06897	1.37931	NA	NA	1.37931	NA	NA	NA	NA	NA
MA0154.2	EBF1	899	9889	20	17	10	4	6	5	6	1	2	1	2	0	2	0	0	0	1	0	0	0	0	0	0	0	2.125	1.02	5.1	1.7	NA	NA	NA	NA	NA	NA	NA
MA0492.1	Jund	887	13305	21	21	11	17	17	15	3	4	10	3	1	0	2	2	1	2	1	0	0	0	0	0	0	0	0.647059	1.13333	0.75	3.33333	NA	1	0.5	NA	NA	NA	NA
MA0478.1	FOSL2	885	9735	8	24	10	4	16	0	1	3	1	0	0	2	0	2	1	0	1	0	0	3	0	0	0	0	7.5	NA	1	NA	0	0	NA	NA	0	NA	NA
MA0569.1	Max	885	7080	19	42	8	2	2	17	0	2	0	2	0	0	0	2	0	0	0	0	0	0	0	0	0	0	8.84211	0.260062	0	0	NA	0	NA	NA	NA	NA	NA
MA0476.1	Cfos	878	9658	9	15	10	10	15	2	3	0	1	2	0	0	0	1	2	0	2	0	0	0	0	0	0	1	1.66667	12.5	NA	0.833333	NA	0	NA	NA	NA	NA	0
MA0490.1	Junb	875	9625	9	21	10	7	13	2	1	2	1	0	0	2	0	2	1	0	1	0	0	0	0	0	0	0	3.33333	15.1667	1.16667	NA	0	0	NA	NA	NA	NA	NA
MA0106.2	TP53	858	12870	32	36	25	10	10	6	3	2	1	0	2	6	3	3	0	0	0	0	0	0	0	0	0	0	2.8125	1.875	1.6875	NA	0.375	1.125	NA	NA	NA	NA	NA
MA0521.1	Tcf12	844	9284	15	15	6	9	10	5	3	4	0	0	0	0	2	0	0	1	0	0	0	0	0	0	0	0	0.666667	2	0.75	NA	NA	NA	0	NA	NA	NA	NA
MA0489.1	Cjun	837	11718	17	22	19	8	15	7	3	0	2	1	0	0	2	2	1	0	1	0	0	0	0	0	0	0	3.07353	2.77311	NA	2.58824	NA	1.29412	NA	NA	NA	NA	NA
MA0488.1	Cjun	806	10478	18	19	5	14	13	10	2	7	6	2	0	0	0	0	2	0	2	0	0	0	0	0	0	0	0.376984	1.37222	0.301587	3.16667	NA	NA	NA	NA	NA	NA	NA
MA0511.1	RUNX2	770	11550	26	26	9	5	5	6	4	5	3	1	1	0	0	2	0	0	0	0	0	0	0	0	0	0	1.8	0.833333	0.8	3	NA	0	NA	NA	NA	NA	NA
MA0486.1	HSF1	764	11460	13	15	16	10	5	14	3	5	1	0	5	0	2	1	0	0	0	0	0	0	0	0	1	0	1.84615	0.412088	0.692308	NA	NA	2.30769	NA	NA	NA	NA	NA
MA0331.1	Srf	760	9120	17	19	17	5	7	13	7	1	3	4	0	2	0	0	1	1	1	2	0	0	0	0	0	0	3.8	0.60181	7.82353	0.838235	0	NA	1.11765	0.558824	NA	NA	NA
MA0114.2	HNF4A	756	11340	21	15	12	11	12	5	4	3	0	4	0	0	0	0	0	0	0	0	0	1	0	0	1	0	0.779221	1.71429	0.952381	0	NA	NA	NA	NA	0	NA	NA
MA0137.3	STAT1	737	8107	13	19	6	12	6	3	1	2	1	3	3	0	0	1	0	0	0	0	0	0	0	0	0	0	0.730769	2.92308	0.730769	0.487179	NA	0	NA	NA	NA	NA	NA
MA0484.1	HNF4G	688	10320	17	19	13	4	10	4	5	2	0	2	0	1	0	0	0	0	0	0	0	1	0	0	1	0	3.63235	2.79412	2.79412	0	0	NA	NA	NA	0	NA	NA
MA0147.2	Cmyc	672	6720	19	26	9	4	4	3	2	2	0	0	0	0	0	0	0	0	0	0	0	0	0	0	0	0	3.07895	1.82456	1.36842	NA	NA	NA	NA	NA	NA	NA	NA
MA0144.2	STAT3	655	7205	9	9	6	7	4	2	2	0	0	1	3	0	0	0	1	0	1	0	0	0	0	0	0	0	0.857143	2	NA	0	NA	NA	NA	NA	NA	NA	NA
MA0103.2	ZEB1	593	5337	13	13	3	3	1	9	3	1	3	1	1	0	0	0	1	0	1	0	0	0	0	0	0	0	1	0.111111	3	3	NA	NA	NA	NA	NA	NA	NA
PB0134.1	HNF4A	561	8976	23	22	11	13	6	3	6	2	1	1	0	0	4	0	1	0	1	0	0	0	0	0	0	0	0.809365	1.91304	2.86957	0.956522	NA	NA	NA	NA	NA	NA	NA
MA0501.1	NFE2::MAF	556	8340	14	25	11	6	7	3	2	1	3	1	1	0	1	1	1	0	2	0	0	0	0	0	0	0	3.27381	4.16667	3.57143	5.35714	NA	1.78571	NA	NA	NA	NA	NA
PB0162.1	PU1	554	7756	22	17	15	6	6	4	2	1	3	1	0	0	1	0	0	0	0	1	0	0	0	0	0	0	1.93182	1.15909	1.54545	2.31818	NA	NA	NA	0	NA	NA	NA
MA0462.1	BATF::JUN	480	5280	3	8	9	2	3	0	3	0	2	0	0	0	0	0	1	0	1	0	0	0	0	0	0	0	12	NA	NA	NA	NA	NA	NA	NA	NA	NA	NA
MA0508.1	PRDM1	435	6525	21	8	7	5	8	3	6	1	0	7	2	0	0	0	0	0	0	0	0	0	0	0	0	0	0.533333	1.01587	2.28571	0	NA	NA	NA	NA	NA	NA	NA
MA0517.1	STAT2::STAT1	424	6360	11	11	8	5	9	3	2	1	2	0	0	1	0	1	1	0	1	0	0	0	0	0	0	0	1.6	3	2	NA	0	0	NA	NA	NA	NA	NA
MA0596.1	SRebp2	411	4110	10	16	2	0	5	1	0	2	2	1	2	0	1	0	0	0	0	0	0	0	0	0	0	0	NA	8	0	3.2	NA	NA	NA	NA	NA	NA	NA
MA0007.2	AR	406	6090	14	8	7	4	7	4	1	1	2	0	0	0	0	1	0	1	0	1	0	0	0	0	0	0	1	1	0.571429	NA	NA	0	0	0	NA	NA	NA
MA0083.2	Srf	398	7164	8	11	14	3	9	0	6	2	1	0	0	0	0	2	1	0	1	0	0	0	0	0	0	0	6.41667	NA	4.125	NA	NA	0	NA	NA	NA	NA	NA
MA0058.2	Max	368	3680	10	7	2	4	5	3	2	2	0	0	0	0	0	0	0	0	0	0	0	0	0	0	0	0	0.35	1.16667	0.7	NA	NA	NA	NA	NA	NA	NA	NA
MA0140.2	TAL1::GATA1	360	6480	13	14	10	9	6	3	3	1	3	2	1	1	2	1	1	0	1	0	0	0	0	0	0	0	1.19658	2.15385	3.23077	1.61538	1.07692	2.15385	NA	NA	NA	NA	NA
PB0034.1	IRF4	338	5070	14	17	7	6	12	2	3	1	1	1	0	3	0	2	0	0	0	0	0	0	0	0	0	0	1.41667	7.28571	3.64286	1.21429	0	0	NA	NA	NA	NA	NA
MA0495.1	MAFF	323	5814	10	9	2	7	3	1	3	1	1	2	0	2	0	0	0	0	0	0	0	0	0	0	0	0	0.257143	2.7	2.7	0.45	0	NA	NA	NA	NA	NA	NA
MA0239.1	Pax5	321	2889	8	11	4	3	3	1	1	0	1	0	1	0	0	0	0	0	0	0	0	0	0	0	0	0	1.83333	4.125	NA	NA	NA	NA	NA	NA	NA	NA	NA
MA0050.2	IRF1	305	6405	22	15	12	4	7	5	2	0	3	2	2	0	1	0	0	0	0	0	0	0	0	0	0	0	2.04545	0.954545	NA	1.02273	NA	NA	NA	NA	NA	NA	NA
MA0496.1	MAFK	302	4530	9	10	2	6	6	0	3	1	1	2	0	2	0	0	0	0	0	0	0	0	0	0	0	0	0.37037	NA	3.33333	0.555556	0	NA	NA	NA	NA	NA	NA
MA0523.1	TCF7L2	292	4088	6	10	2	1	5	1	1	0	1	0	0	4	0	0	0	0	0	0	0	0	0	0	1	0	3.33333	8.33333	NA	NA	0	NA	NA	NA	NA	NA	NA
MA0585.1	MEF2A	279	5022	11	10	17	2	8	4	1	2	3	0	0	0	0	0	0	0	0	0	0	0	0	0	0	0	7.72727	1.81818	0.454545	NA	NA	NA	NA	NA	NA	NA	NA
PB0078.1	Srf	277	3878	12	2	6	2	2	1	3	1	2	0	0	0	0	2	0	0	0	0	0	0	0	0	0	0	0.5	0.333333	0.5	NA	NA	0	NA	NA	NA	NA	NA
PB0182.1	Srf	266	4522	36	18	10	4	9	13	1	0	0	0	0	2	1	3	0	0	0	0	0	0	0	0	0	0	1.25	0.346154	NA	NA	0	0.166667	NA	NA	NA	NA	NA
MA0148.3	FOXA1	264	3960	6	11	6	3	6	4	0	0	1	0	1	0	0	0	1	0	1	0	0	0	0	0	0	0	3.66667	2.75	NA	NA	NA	NA	NA	NA	NA	NA	NA
MA0047.2	FOXA2	254	3048	6	10	3	2	2	2	0	0	0	1	1	0	0	0	1	0	0	0	0	0	0	0	0	0	2.5	1.66667	NA	0	NA	NA	NA	NA	NA	NA	NA
MA0479.1	FOXH1	223	2453	5	8	2	2	2	0	2	0	0	0	0	0	1	0	0	0	0	0	0	0	0	0	0	0	1.6	NA	NA	NA	NA	NA	NA	NA	NA	NA	NA
MA0102.3	CEBPA	209	2299	5	8	1	0	3	2	1	0	0	0	0	0	0	0	0	0	0	0	0	0	0	0	0	0	NA	2.4	NA	NA	NA	NA	NA	NA	NA	NA	NA
MA0446.1	FOXA2	209	2299	4	3	2	3	3	0	0	0	0	2	1	0	0	0	1	0	0	0	0	0	0	0	0	0	0.5	NA	NA	0	NA	NA	NA	NA	NA	NA	NA
MA0507.1	POU2F2	204	2652	5	2	3	3	1	0	1	0	0	0	3	0	0	0	0	0	0	0	0	0	0	0	0	0	0.4	NA	NA	NA	NA	NA	NA	NA	NA	NA	NA
MA0466.1	CEBPB	202	2222	6	7	7	2	1	0	1	0	0	0	0	0	0	0	0	0	0	0	0	0	0	0	0	0	4.08333	NA	NA	NA	NA	NA	NA	NA	NA	NA	NA
MA0546.1	FOXA1	190	1900	2	8	2	3	3	2	0	0	0	0	0	0	0	0	1	0	0	0	0	0	0	0	0	0	2.66667	6	NA	NA	NA	NA	NA	NA	NA	NA	NA
PB0119.1	FOXA2	167	2505	2	2	3	3	2	1	0	2	0	0	1	1	0	0	0	0	0	0	0	0	0	0	0	0	1	2	0	NA	1	NA	NA	NA	NA	NA	NA
MA0318.1	Pbx3	165	1320	3	3	6	2	0	0	2	0	1	0	1	0	0	0	0	0	0	0	0	0	0	0	0	0	3	NA	NA	NA	NA	NA	NA	NA	NA	NA	NA
MA0005.2	MEF2A	162	2916	5	2	6	3	5	0	1	0	1	0	1	0	0	0	0	0	0	0	0	0	0	0	0	0	0.8	NA	NA	NA	NA	NA	NA	NA	NA	NA	NA
MA0035.3	Gata1	152	1672	3	3	7	2	2	0	0	1	0	0	0	0	0	1	0	0	0	0	0	0	0	0	0	0	3.5	NA	0	NA	NA	0	NA	NA	NA	NA	NA
MA0559.1	MEF2C	149	2086	3	0	4	3	0	2	0	0	1	0	0	0	0	0	0	0	0	0	0	0	0	0	0	0	NA	NA	NA	NA	NA	NA	NA	NA	NA	NA	NA
MA0555.1	MEF2C	146	2920	9	7	6	1	3	1	0	0	1	0	0	0	1	0	0	0	0	0	0	0	0	0	0	0	4.66667	2.33333	NA	NA	NA	NA	NA	NA	NA	NA	NA
MA0468.1	DUX4	146	1606	5	2	4	2	2	2	2	0	0	0	0	0	0	0	0	0	0	0	0	0	0	0	0	0	0.8	0.4	NA	NA	NA	NA	NA	NA	NA	NA	NA
MA0465.1	CDX2	137	1507	3	3	4	3	1	1	1	0	0	0	0	0	0	1	0	0	0	0	0	0	0	0	0	0	1.33333	1	NA	NA	NA	0	NA	NA	NA	NA	NA
MA0481.1	FOXP1	127	1905	4	3	0	2	1	1	0	0	0	0	0	0	0	0	0	0	0	0	0	0	0	0	0	0	0	0.75	NA	NA	NA	NA	NA	NA	NA	NA	NA
MA0052.2	MEF2A	118	1770	2	3	1	0	2	1	2	1	0	0	0	0	0	0	0	0	0	0	0	0	0	0	0	0	NA	3	3	NA	NA	NA	NA	NA	NA	NA	NA
MA0497.1	MEF2C	114	1710	3	2	0	0	3	1	2	1	0	0	0	0	0	0	0	0	0	0	0	0	0	0	0	0	NA	2	1.33333	NA	NA	NA	NA	NA	NA	NA	NA
MA0036.2	Gata2	113	1582	4	2	1	1	1	0	0	0	0	0	0	0	0	1	0	0	0	0	0	0	0	0	0	0	0.5	NA	NA	NA	NA	0	NA	NA	NA	NA	NA
PB0015.1	FOXA2	101	1717	2	7	0	3	3	1	0	0	0	0	0	0	0	0	0	0	0	0	0	0	0	0	0	0	0	10.5	NA	NA	NA	NA	NA	NA	NA	NA	NA
MA0037.2	GATA3	98	784	1	5	4	2	0	5	0	0	0	0	0	0	0	0	0	0	0	0	0	0	0	0	0	0	10	0	NA	NA	NA	NA	NA	NA	NA	NA	NA
MA0328.1	Pbx3	83	747	1	0	3	1	2	0	1	0	0	0	0	2	0	0	0	0	0	0	0	0	0	0	0	0	NA	NA	NA	NA	NA	NA	NA	NA	NA	NA	NA
MA0383.1	MEF2A	73	1533	6	1	3	0	1	3	0	0	0	1	0	0	1	0	0	0	0	0	0	0	0	0	0	0	NA	0.0555556	NA	0	NA	NA	NA	NA	NA	NA	NA
